# Supplementary material for: Discovery of Small-Molecule Inhibitors Against Norovirus 3CLpro Using Structure-Based Virtual Screening and FlipGFP Assay
Source: Viruses. 2025 Jun 4;17(6):814. doi: 10.3390/v17060814 (PMC12197363; doi:10.3390/v17060814)
Supplement: Supplementary file 1 [file viruses-17-00814-s001.zip › Table S1.xlsx]

## Sheet: Sheet1
ID	Name	Max Affinity (kcal/mol)		Description
2222112-77-6	Bavdegalutamide	-12.41		An oral protein degrader that specifically binds to AR
46215462	Bemcentinib	-11.74		A Tyrosine-protein kinase receptor UFO inhibitor
2416131-46-7	NX-2127	-11.72		A BTK inhibitor
138108326	MT-802	-11.53		A BTK inhibitor
153002269	XL177A	-11.43		A USP7 inhibitor
44516953	Gedatolisib	-11.41		An inhibitor of PI3Kα, PI3Kγ and mTOR
Cc1ccc(cc1C)-n1nnc2c1ncn(Cc1nc(no1)-c1ccc3OCOc3c1)c2=O	AKOS004979762	-11.36		-
129791-92-0	Rifalazil	-11.28		An antibacterial drug
913822-46-5	SC75741	-11.18		An inhibitor of NF-κB
1446090-79-4	lifirafenib	-11.15		An inhibitor of EGFR
16034344	AKOS001570984	-11.13		-
2135642-56-5	TAM-IN-2	-11.13		An inhibitor of TAM
9549298	IKK 16	-11.12		A inhibitor of IκB kinase
1693734-80-3	NPX800	-11.11		A inhibitor of heat shock factor 1 (HSF1)
1089283-49-7	GSK1904529A	-11.08		A isulin like growth factor 1 receptor and insulin receptor inhibitor
137628668	MS4078	-11.08		An anaplastic lymphoma kinase PROTAC based on Cereblon ligand, which binds to ALK
139035057	EGFR-IN-8	-11.07		a dual inhibitor of EGFR and c-Met
135398501	Akt inhibitor VIII	-11.06		Reversibly and selectively inhibits the activities of Akt1, Akt2 and Akt3
134605838	XY028-140	-11.04		Inhibits the expression and activity of CDK4/6 in cancer cells
2409479-29-2	BAY-985	-10.99		A dual inhibitor of TBK1 and IKKε
131953288	APS6-45	-10.98		Can inhibit the RAS/MAPK signaling pathway
118627945	(Rac)-MGV354	-10.97		A soluble guanylate cyclase activator
928037-13-2	Golvatinib	-10.96		A dual inhibitor of c-Met (IC50: 14 nM) and VEGFR2 (IC50: 16 nM)
1025967-78-5	Lifitegrast	-10.95		An integrin lymphocyte function-associated antigen 1 antagonist
154809629	Glecaprevir	-10.95		A novel HCV NS3/4A protease inhibitor
612847-09-3	Akti-1/2	-10.94		A selective inhibitor of Akt1 and Akt2
16818391	888468-91-5	-10.87		-
2407957-87-1	HY-126320	-10.87		A targeted EGFR TKI inhibitor
1037624-75-1	R428	-10.86		A selective and highly efficient Axl inhibitor
Clc1cccc(c1)N1C(=O)C2N=NN(Cc3nc(no3)-c3ccc4OCOc4c3)C2C1=O	AKOS021973896	-10.83		-
16118392	E7050	-10.82		A dual inhibitor of c-Met and VEGFR2
1116743-46-4	SAR-125844	-10.79		A MET receptor tyrosine kinase inhibitor
134-47-4	J Acid urea	-10.79		-
4641538	MLS000696582	-10.77		-
53452-16-7	Vaccarin	-10.76		Improves insulin resistance by activating the AMPK signaling pathway
30462-35-2	Theaflavin 3,3'-digallate	-10.75		A Zika virus protease inhibitor
67406169	BGG463	-10.74		A type II CDK2 inhibitor
1033040-23-1	TPO agonist 1	-10.73		A thrombopoietin agonist
134562533	ARV-471	-10.71		An estrogen receptor (ER) α PROTAC molecule
1257044-40-8	Venetoclax	-10.65		A Bcl-2 inhibitor
25182860	UNII-XH93U6NIJE	-10.65		-
2763602-67-9	TGFbetaRI-IN-3	-10.65		A TGFβR1 inhibitor
11478363	GNF-7	-10.64		A multi-kinase inhibitor It has inhibitory activity against ACK1 and GCK
1257628-77-5	GZD824	-10.63		A pan-Bcr-Abl inhibitor
5329829	GW806742X	-10.63		An ATP mimetic, which is an MLKL inhibitor
2377151-10-3	ZL0580	-10.62		Induces HIV suppression
49846579	ABT-199	-10.62		A Bcl-2 inhibitor
10328286	thonningianin A	-10.59		Has anti-cancer and antioxidant functions
1643913-93-2	KPT-9274	-10.59		A dual inhibitor of PAK4 and NAMPT
7202885	892843-07-1	-10.59		-
11714353	UM-164	-10.56		A highly efficient c-Src inhibitor
2156655-68-2	Autotaxin-IN-3	-10.55		An Autotaxin inhibitor
579515-63-2	GW806742X	-10.55		An ATP mimetic, which is an MLKL inhibitor
118224238	1801343-74-7	-10.54		A selective inhibitor of interleukin-1 receptor-associated kinase 4 (IRAK4)
1184173-73-6	MK-8353	-10.54		A selective inhibitor of ERK1/2
3653283	GNF-Pf-551	-10.54		-
1242156-23-5	RN486	-10.53		A Btk inhibitor
1801343-74-7	IRAK4-IN-7	-10.53		A selective inhibitor of interleukin-1 receptor-associated kinase 4 (IRAK4)
1108743-60-7	Entrectinib	-10.51		A Trk, ROS1 and ALK inhibitor
129110632	DS-1205b	-10.51		An effective and selective AXL kinase inhibitor
4170549	ChemDiv1_015512	-10.51		-
319460-94-1	AG-13958	-10.5		A VEGFR tyrosine kinase inhibitor
1219739-36-2	Ex229	-10.49		An effective allosteric agonist of AMP-activated protein kinase (AMPK)
145925685	GTPL10597	-10.48		-
16022533	HMS1873E01	-10.47		-
1807988-47-1	IITZ-01	-10.47		A PI3Kγ inhibitor
5281627	Hinokiflavone	-10.47		A novel regulator of pre-mRNA splicing activity
1341224-83-6	PF-4136309	-10.45		A CCR2 antagonist
2519-30-4	Black PN	-10.44		-
4103510	RUVBL1/2 ATPase-IN-1	-10.44		An effective inhibitor of RUVBL1/2 ATPase
154988919	Menin-MLL inhibitor 20	-10.42		A menin-MLL interaction inhibitor
2860178	303787-78-2	-10.42		-
3131-03-1	Mikamycin B	-10.42		A substrate of P-glycoprotein
72836888	DDR1-IN-1	-10.42		A specific DDR1 receptor tyrosine kinase inhibitor
942183-80-4	SCH772984	-10.42		An ERK inhibitor that inhibits ERK1 and ERK2
1128096-91-2	SR-3306	-10.4		A pan-JNK (JNK1/2/3) inhibitor
2682114-54-9	SP-96	-10.4		A specific Aurora B inhibitor
1216941-48-8	Paritaprevir	-10.39		An HIV nsp 3/4A protease inhibitor
857679-55-1	1341224-83-6	-10.39		A CCR2 antagonist
[O-][N+](=O)c1ccc(cc1)N1CCN(CC1)C(=O)c1ccc(NC2=N[C@@H]3CS(=O)(=O)C[C@@H]3S2)cc1	AKOS040825403	-10.37		-
154573766	GLXC-27736	-10.34		-
138319688	Methuosis inducer 1	-10.33		A methuosis inducer
1369939	SBC-115337	-10.32		A benzofuran compound, which is also a PCSK9 inhibitor
1404-90-6	VANCOMYCIN	-10.32		A glycopeptide antibiotic
245075-84-7	LR-90	-10.31		An advanced glycation end product (AGE) inhibitor
56960447	X-376	-10.3		An effective ALK inhibitor
1020172-07-9	REBASTINIB	-10.29		A Bcr-Abl inhibitor
16030473	AKOS002071117	-10.29		-
16822921	886911-91-7	-10.29		-
2888373	308292-92-4	-10.29		-
11635763	Quarfloxin	-10.28		Targets and inhibits the activity of RNA pol I
71696573	DGAT1-IN-1	-10.28		A highly efficient DGAT1 inhibitor
927880-90-8	RAF265	-10.28		A RAF/VEGFR2 inhibitor
1133432-46-8	GDC-0834 Racemate	-10.27		An effective and selective BTK inhibitor
1613724-42-7	HTH-01-015	-10.27		A selective NUAK1 inhibitor
1800506-48-2	CDK4/6-IN-2	-10.26		A CDK4 and CDK6 inhibitor
132020316	2140807-05-0	-10.25		An EGFR allosteric inhibitor
23094-71-5	Chebulagic acid	-10.25		A COX-LOX dual inhibitor
641571-10-0	Nilotinib	-10.25		A Bcr-Abl tyrosine kinase inhibitor
570406-98-3	AVATROMBOPAG	-10.24		A novel oral thrombopoietin (TPO) receptor agonist
16030570	G756-0209	-10.23		-
1432597-26-6	LDN-212854	-10.21		A novel BMP inhibitor
1262238-11-8	INCB3344	-10.2		A CCR2 antagonist
1370466-81-1	CG-806	-10.2		A novel pan-FLT3/pan-BTK inhibitor
3329820	905679-24-5	-10.2		-
71307580	TFBG	-10.2		Reduces the transmission of herpes simplex virus
887650-05-7	Lyn-IN-1	-10.2		A dual Bcr-Abl and Lyn inhibitor
16024494	E975-1150	-10.19		-
1100598-32-0	Tepotinib	-10.18		A c-MET tyrosine kinase inhibitor
16821219	TCMDC-124319	-10.18		-
859212-16-1	Bafetinib	-10.18		A specific dual Bcr-Abl/Lyn inhibitor
1188910-76-0	CEP-32496	-10.17		A BRAFV600E inhibitor
16030632	CHEMBL1552962	-10.17		-
2105956-51-0	CDK9-IN-8	-10.16		A highly potent and selective CDK9 inhibitor
2387704-62-1	SR-4835	-10.16		An ATP-competitive highly selective inhibitor of CDK12/CDK13
760981-83-7	Solithromycin	-10.16		An antibacterial agent
1383822	ML385	-10.15		An NRF2 inhibitor
250397	Chebulagic acid	-10.15		A COX-LOX dual inhibitor
2140807-05-0	(Rac)-JBJ-04-125-02	-10.14		An EGFR allosteric inhibitor
23549991	307986-98-7	-10.14		A glucagon receptor negative allosteric modulator
24857323	910232-84-7	-10.14		A Btk inhibitor
3404474	MLS000101523	-10.14		-
4408153	865287-16-7	-10.14		-
945595-80-2	AMG-900	-10.14		An inhibitor of Aurora A, B and C
Cc1ccc(cc1)S(=O)(=O)N1CCC(CC1)C(=O)NCC(=O)N1CCCc2ccccc12	HMS3550D08	-10.14		An active cyclic peptide
Fc1ccc2[nH]c3c(ncn(CCC(=O)N4CCN(Cc5ccc6OCOc6c5)CC4)c3=O)c2c1	STL131278	-10.13		-
145459-19-4	Heterophyllin B	-10.12		An active cyclic peptide
71565985	A-1331852	-10.12		An orally active selective BCL-XL inhibitor
Cc1cc2nc3c(nc2cc1N\C=C1\C(=O)NC(=O)N(Cc2ccccc2)C1=O)[nH]c(=O)[nH]c3=O	HMS1622L22	-10.12		-
CCc1nc(no1)-c1csc(c1)S(=O)(=O)N1CCCC(C1)C(=O)Nc1cccnc1	AKOS005037004	-10.12		-
644241	Nilotinib	-10.11		A Bcr-Abl tyrosine kinase inhibitor
895519-90-1	Flumatinib	-10.11		An orally active selective Bcr-Abl inhibitor
CC1CCc2c(C1)cnc1c(cnn21)C(=O)NCc1ccc2OCOc2c1	AKOS001962395	-10.11		-
2274819-46-2	LUT014	-10.1		A B-Raf inhibitor
50-76-0	DACTINOMYCIN	-10.1		-
73707529	WH-4-025	-10.1		An inhibitor of salt-inducible kinase (SIK)
121427831	dBET6	-10.09		A selective and cell-permeable BET degrader based on PROTAC
Cc1noc(n1)-c1ccn2c(CNC(=O)c3cc4ccccc4[nH]3)nnc2c1	1775354-75-0	-10.09		-
11399764	Encequidar	-10.08		A selective P-glycoprotein inhibitor
209984-57-6	LY-411575	-10.08		A highly efficient γ-secretase inhibitor
4168394	850908-95-1	-10.08		-
57336812	CEP-33779	-10.08		A novel, selective and orally active JAK2 inhibitor
950769-58-1	Quizartinib	-10.08		A FLT3 tyrosine kinase inhibitor
Cc1cccn2c1nc1n(C)c(cc1c2=O)C(=O)Nc1ccc2OCCOc2c1	STK979604	-10.08		-
2225938-17-8	MS1943	-10.07		An EZH2 selective degrader
49841217	Avacopan	-10.07		A C5aR antagonist
1256388-51-8	Ledipasvir	-10.06		A hepatitis C virus NS5A inhibitor
1289023-67-1	Rimegepant	-10.06		A calcitonin gene-related peptide (CGRP) receptor antagonist
16086114	AMG-47a	-10.06		A Lck inhibitor
1860875-51-9	Eragidomide	-10.06		A GSPT1 selective cereblon (CRBN) E3 ligase modulator
2158907	533869-57-7	-10.06		-
44044722	946208-00-0	-10.06		-
4547410	MSX-130	-10.06		A CXCR4 antagonist
18575096	898421-97-1	-10.05		-
44120162	N-Benzoylstaurosporine	-10.05		A multi-target protein kinase inhibitor
61093-23-0	c-di-GMP	-10.04		-
1163034	IWR-1-exo	-10.03		A negative control inactive isomer of IWR-1
18566671	TCMDC-124967	-10.03		-
219639-75-5	PMX-53	-10.03		A Mas-related gene 2 (MrgX2) agonist and C5aR(CD88) antagonist
3666825	CHEMBL1440279	-10.03		-
1232030-35-1	FRAX486	-10.02		An effective inhibitor of p21-activated kinase (PAK)
5312126	KN-62	-10.02		A selective and reversible inhibitor of calmodulin-dependent protein kinase II (CaMK-II)
53358775	hGPR91 antagonist 1	-10.02		A selective antagonist of hGPR91
65995-63-3	Punicalagin	-10.02		A 3CLpro inhibitor
117602383	NVP-BHG712 isomer	-10.01		An isomer of NVP-BHG712
72551586	1421227-52-2	-10		A molecule that promotes the proliferation of pancreatic β cells
926037-48-1	Radotinib	-9.996		A drug for treating different types of Y chromosomes
1233082-79-5	AMPKINONE	-9.995		An indirect AMPK activator
2101765-81-3	DRI-C21045	-9.995		An effective CD40-CD40L inhibitor
959122-11-3	A 922500	-9.994		A selective inhibitor of diacylglycerol acyltransferase 1 (DGAT-1)
11192346	PF-4136309	-9.99		A CCR2 antagonist
68124-04-9	Chonglou Saponin VII	-9.979		-
7593182	MLKL-IN-2	-9.973		An MLKL inhibitor
16022565	AKOS001916808	-9.962		-
1263132-08-6	MRT-81	-9.961		An effective antagonist of the smoothened receptor
92131301	Punicalin	-9.959		An anti-hepatitis B virus drug
936727-05-8	Lumacaftor	-9.959		A CFTR regulator
135290226	2241651-99-8	-9.957		An inhibitor of CRMP2-Ubc9 interaction and an inhibitor of NaV17
16024756	AKOS001562475	-9.957		-
17598-65-1	deslanoside	-9.951		A fast-acting cardiotonic glycoside
1922098-69-8	CCG-222740	-9.951		A Rho/MRTF pathway inhibitor
3331820	361471-47-8	-9.95		-
1467093-03-3	Adavivint	-9.947		A Wnt signaling pathway inhibitor
1633044-56-0	FIIN-2	-9.946		An irreversible inhibitor of FGFR
2095719-90-5	ERK1/2 inhibitor 1	-9.939		A potent, orally bioavailable ERK1/2 inhibitor
2100284-59-9	AZ3451	-9.939		An allosteric antagonist of protease-activated receptor 2
1207358-59-5	mTOR inhibitor-3	-9.932		A mTOR inhibitor
2484739-25-3	dCBP-1	-9.93		A selective bifunctional degrader of p300/CBP
1051375-16-6	Dolutegravir	-9.925		An HIV integrase inhibitor
T0295	Ethyl 4-methylbenzoate	-9.919		-
1021950-26-4	Tyrosine kinase inhibitor	-9.917		A Tyrosine kinase inhibitor
Fc1cccc(c1)-c1noc(n1)-c1ccc(nc1)N1CCN(CC1)c1ncccn1	AKOS021945552	-9.914		-
71245288	Selonsertib	-9.913		An inhibitor of apoptosis signal-regulating kinase 1
103177-37-3	Pranlukast	-9.911		A cysteinyl leukotriene receptor 1 antagonist
Fc1ccc(cc1)N1CCN(CC1)C(=O)Cn1ccn2nc(cc2c1=O)-c1ccc2OCOc2c1	1190009-20-1	-9.911		-
16030712	CHEMBL1875710	-9.91		-
204697-65-4	Olcegepant	-9.9		A calcitonin gene-related peptide 1 (CGRP1) receptor antagonist
1394371-71-1	MK8722	-9.899		A pan-AMPK activator
44525934	GSK1379725A	-9.899		A selective BPTF ligand
1314890-29-3	TMP269	-9.892		A class IIa HDAC inhibitor
1430844-80-6	A-1331852	-9.888		A BCL-XL selective inhibitor
2249435-90-1	SN-011	-9.886		A STING inhibitor
514814-49-4	PMX 205	-9.883		An effective complement antagonist of the C5a receptor
717906-29-1	PF-431396	-9.88		An inhibitor of FAK and Pyk2
42628503	ALW-II-41-27	-9.872		An Eph receptor tyrosine kinase inhibitor
89558344	1394371-71-1	-9.872		A pan-AMPK activator
Cc1cc(=O)n2nc(NCc3ccc(cc3)C(=O)Nc3ccc(F)c(F)c3)nc2[nH]1	AKOS004930661	-9.869		-
16030691	AKOS021697029	-9.866		-
7157934	MLS000419029	-9.862		-
90116675	PLX8394	-9.854		A B-Raf (BRAF) protein inhibitor
169167	Theaflavin 3-gallate	-9.852		A pro-oxidant
CC(N1C(=O)COc2ccccc12)c1nnc(SCC(=O)Nc2ccc3[nH]c(=O)[nH]c3c2)n1C	STL365529	-9.852		-
135565709	Adavivint	-9.851		A Wnt signaling pathway inhibitor
2118356-96-8	PROTAC CDK9 Degrader-1	-9.847		A PROTAC class CDK9 degrader
CN1C(=O)COc2ccc(NC(=O)c3ccc(OCc4nonc4C)cc3)cc12	AKOS004929739	-9.846		-
1442472-39-0	Ripretinib	-9.841		An inhibitor of KIT and PDGFRA switch control
1334719-95-7	Telacebec	-9.838		A mid-azapyridine amide
903564-48-7	UM-164	-9.835		A c-Src inhibitor
COc1ccc(cc1)-c1cc2n(n1)c(C)nn(CC(=O)NC(C)c1ccc3OCCOc3c1)c2=O	AKOS002008654	-9.835		-
14259-46-2	Narirutin	-9.83		A shikimate kinase inhibitor
49779393	Chiauranib	-9.83		A multi-target inhibitor against tumor angiogenesis
714971-09-2	BMS-599626	-9.827		An HER1 and HER2 inhibitor
78357766	HTH-01-015	-9.826		A NUAK1 inhibitor
2803881-11-8	MRT-2359	-9.824		A GSPT1 degrader
1059734-66-5	BMS-833923	-9.823		A Smoothened antagonist
2253744-53-3	DJ-V-159	-9.823		An agonist of G protein-coupled receptor family C group 6 A
1337531-36-8	GSK2606414	-9.813		An inhibitor of protein kinase R-like endoplasmic reticulum kinase
58438464	PF-5190457	-9.81		A ghrelin receptor agonist
T2755	Topiramate-13C6	-9.808		-
16025439	CHEMBL1315303	-9.799		-
1356962-34-9	HG-14-10-04	-9.796		-
Cc1cc(C)c2oc(cc(=O)c2c1)C(=O)Nc1ccc(cc1)S(=O)(=O)N1CCOCC1	873681-93-7	-9.79		-
1374248-77-7	Ubrogepant	-9.784		A calcitonin gene-related peptide receptor antagonist
11656518	RAF265	-9.781		A RAF/VEGFR2 inhibitor
839707-37-8	Pluripotin	-9.781		A dual inhibitor of ERK1 and RasGAP
1096708-71-2	Tovorafenib	-9.779		A broad-spectrum Raf inhibitor
16286907	LtaS-IN-1	-9.768		An antibacterial drug that inhibits strains E1630 and E1590
1628838-42-5	RAF709	-9.764		A RAF inhibitor that inhibits BRAF and CRAF
15944672	MLS000696926	-9.763		-
17306-46-6	Rhoifolin	-9.753		A flavonoid glycoside that affects the NF-κB and MAPK pathways
70789348	ML364	-9.752		An inhibitor of ubiquitin-specific peptidase (USP2)
59174579	CNX-774	-9.75		A BTK inhibitor
16027362	CHEMBL1551897	-9.746		-
71236597	Lp-PLA2-IN-1	-9.746		An inhibitor of lipoprotein-associated phospholipase A2 (Lp-PLA2)
16030281	CHEMBL1445340	-9.741		-
1196509-60-0	Velsecorat	-9.736		A non-steroidal glucocorticoid receptor modulator
171228-49-2	Posaconazole	-9.736		A broad-spectrum inhibitor of demethylase
1957203-01-8	YKL-5-124	-9.735		A CDK7 covalent inhibitor
7152105	896291-31-9	-9.735		-
1005334-57-5	CVT-10216	-9.731		An inhibitor of aldehyde dehydrogenase 2 (ALDH-2)
117704-25-3	Doramectin	-9.72		An antiparasitic antibiotic
2156227	536711-09-8	-9.72		-
936091-14-4	TG101209	-9.72		A JAK2 inhibitor
3238770	532965-90-5	-9.716		-
23661666	CVT-10216	-9.709		An inhibitor of aldehyde dehydrogenase 2 (ALDH-2)
Cc1ccc2[nH]c3c(ncn(CC(=O)N4CCN(CC4)c4ccccn4)c3=O)c2c1	1105208-28-3	-9.709		-
168013341	AKOS040759837	-9.708		-
869748-10-7	A-770041	-9.708		A Lck inhibitor
5282153	Luteolin 7-diglucuronide	-9.707		A flavonoid extracted from Verbena officinalis and Aloysia triphylla
1133432-49-1	GDC-0834	-9.703		A potent and selective BTK inhibitor
16027452	CHEMBL1890503	-9.703		-
4075133	Oprea1_158885	-9.7		-
5083848	SCHEMBL21478136	-9.697		-
137521135	IDO-IN-13	-9.696		An inhibitor of indoleamine 2,3-dioxygenase 1
2254409-25-9	ALK2-IN-2	-9.696		An inhibitor of receptor-like kinase 2 (ALK2)
850664-21-0	GSK269962A	-9.693		An effective ROCK inhibitor
Cc1cccc(c1)-n1ncc2c(O)c(C(=O)Nc3ccc4OCCOc4c3)c(=O)[nH]c12	AKOS021889454	-9.689		-
2035509-96-5	AX15836	-9.687		A selective ERK5 inhibitor
1133432-50-4	GDC-0834	-9.677		A potent and selective BTK inhibitor
2074607-48-8	IWP-O1	-9.673		An inhibitor of Wnt protein secretion
Cc1nc2ccccc2c(=O)n1Cc1noc(n1)C1CN(C(=O)C1)c1ccccc1	AKOS021764654	-9.671		-
18916-17-1	Naringin DC	-9.67		An inhibitor of CYP enzymes
3245448	SMR000016801	-9.667		-
154730128	Ceapin-A7	-9.657		An ATF6α signal blocker
1612782-86-1	UNC2541	-9.654		A tyrosine kinase-specific inhibitor
Cc1ccc(cc1)-n1nnc2c(ncnc12)N1CCN(CC1)S(=O)(=O)c1ccc2OCCOc2c1	AKOS005010884	-9.651		-
118023034	Avapritinib	-9.65		An inhibitor of KIT and PDGFRA activation loop mutant kinases
102022989	Heterophyllin B	-9.648		An active cyclic peptide
2158895	MLS000086328	-9.646		-
T3051	34601-54-2	-9.646		-
2158923	MLS000086333	-9.645		-
86711931	IACS-010759	-9.643		An inhibitor of mitochondrial oxidative phosphorylation complex I
2756333-39-6	AZD-9574	-9.638		A PARP1-specific inhibitor at the SSB site
152459-95-5	Imatinib	-9.635		A multi-target receptor tyrosine kinase inhibitor
102040-03-9	Tubeimoside I	-9.632		An antitumor agent
206873-63-4	Tariquidar	-9.63		A P-glycoprotein inhibitor
215174-50-8	Rimacalib	-9.626		An inhibitor of Ca2+/calmodulin-dependent protein kinase II
439575-02-7	BMS-509744	-9.622		An inhibitor of ATP-competitive Itk
22589775	CHEMBL1894792	-9.61		-
1405-86-3	Glycyrrhizic acid	-9.606		An antagonist of HMGB1
24768261	959122-11-3	-9.598		A selective inhibitor of diacylglycerol acyltransferase 1 (DGAT-1)
1377049-84-7	Velpatasvir	-9.58		A HCV NS5A inhibitor
890129-26-7	BGG463	-9.543		A type II CDK2 inhibitor
1432515-73-5	AKI603	-9.508		An aurora kinase A inhibitor
925701-49-1	KU-60019	-9.507		An ATM kinase inhibitor
2379572-34-4	Golcadomide	-9.485		A CRBN E3 ligase modulator
1221713-92-3	NPS-1034	-9.405		A dual inhibitor of AXL and MET
Cc1sc2ncn(CC(=O)Nc3ccc(F)cc3)c(=O)c2c1S(=O)(=O)N1CCN(CC1)c1ncccn1	AKOS001790177	-9.282		-
168013575	AKOS040763830	-9.277		-
216239	Sorafenib	-9.206		A multi-kinase inhibitor that inhibits Raf-1, B-Raf, VEGFR2, VEGFR3, VEGFR4, PDGFRβ, FLT3, c-Kit, etc
2376047-73-1	SIAIS178	-9.053		A potent and selective degrader of BCR-ABL based on PROTAC technology
20311-51-7	Solamargine	-9.012		A derivative of the steroid Solasodine from the Solanaceae plant
52951990	PTUPB	-8.869		A potent dual inhibitor of sEH and COX-2
